# Supplementary material for: Causal relationships between systemic inflammatory cytokines and adhesive capsulitis: a bidirectional Mendelian randomization study
Source: Front Immunol. 2024 Jun 24;15:1380889. doi: 10.3389/fimmu.2024.1380889 (PMC11228239; doi:10.3389/fimmu.2024.1380889)
Supplement: Supplementary file 1 [file Table_1.xlsx]

## Sheet: Sheet1
Supplementary Table 1 Data description of systemic inflammatory cytokines and adhesive capsulitis
	Phenotype	Population	Sample size
systemic inflammatory cytokines	bNGF	European	3531
	CTACK		3631
	Eotaxin		8153.01
	bFGF		7565.01
	GCSF		7904.01
	GROα		3505
	HGF		8292.01
	IFN-γ		7701.01
	IL-10		7681.01
	IL-12p70		8270.01
	IL-13		3557.01
	IL-16		3483.01
	IL-17		7760
	IL-18		3636
	IL-1b		3309.01
	IL-1ra		3638.01
	IL-2		3475.01
	IL-2ra		3677.01
	IL-4		8124.01
	IL-5		3364.01
	IL-6		8189.01
	IL-7		3409.01
	IL-8		3526.01
	IL-9		3634.01
	IP10		3685.01
	MCP1		8293.01
	MCP3		843
	MCSF		839.98
	MIF		3494.01
	MIG		3685.01
	MIP1α		3522.01
	MIP1β		8243.01
	PDGFbb		8293.01
	RANTES		3421
	SCF		8290.01
	SCGFb		3682.01
	SDF1α		5998
	TNFα		3454
	TNFβ		1559
	TRAIL		8186.01
	VEGF		7118.01
adhesive capsulitis	adhesive capsulitis	European	10104
