# Supplementary material for: Causal relationships between systemic inflammatory cytokines and adhesive capsulitis: a bidirectional Mendelian randomization study
Source: Front Immunol. 2024 Jun 24;15:1380889. doi: 10.3389/fimmu.2024.1380889 (PMC11228239; doi:10.3389/fimmu.2024.1380889)
Supplement: Supplementary file 2 [file Table_2.xlsx]

## Sheet: Sheet1
Supplementary Table 2 Characteristics of the single nucleotide polymorphisms (SNPs) used as instrumental variables for inflammation cytokines
SNP	effect_allele	other_allele	beta	se	pval	F
bNGF
rs28637706	T	G	-0.1554	0.0261	2.717e-09	35.4305
rs4767014	T	C	-0.1211	0.0264	4.518e-06	21.0299
rs71641308	T	C	0.1969	0.0429	4.424e-06	21.0539
rs73472576	T	C	-0.1146	0.0251	4.813e-06	20.8343
CTACK
rs10854859	A	G	-0.1498	0.0293	3.049e-07	26.1247
rs116303454	A	G	0.3754	0.081	3.579e-06	21.4675
rs116943377	A	G	0.2878	0.0611	2.496e-06	22.1749
rs117932939	T	C	0.1969	0.0422	3.089e-06	21.7585
rs118084576	A	G	0.5675	0.1226	3.66e-06	21.4148
rs184329319	T	G	-0.3069	0.0648	2.173e-06	22.4185
rs55764737	T	C	0.5424	0.0967	2.012e-08	31.4449
rs57338032	A	G	0.1443	0.0316	4.831e-06	20.8412
rs57789542	T	C	-0.7687	0.1659	3.575e-06	21.4578
rs60247384	T	C	0.1128	0.0245	4.302e-06	21.186
rs76395525	A	G	0.5193	0.1081	1.553e-06	23.0647
EOTAXIN
rs11087905	A	C	0.0954	0.0188	4.07e-07	25.7439
rs112347425	T	C	0.1595	0.0276	7.771e-09	33.3885
rs11920996	T	C	0.2979	0.0377	2.919e-15	62.4241
rs1677588	T	G	0.1181	0.025	2.223e-06	22.3107
rs2024050	A	G	0.164	0.0302	5.467e-08	29.4827
rs2027855	T	C	0.0743	0.0162	4.272e-06	21.0301
rs2040143	A	G	-0.0858	0.0178	1.333e-06	23.2289
rs2229593	T	C	0.3647	0.0406	2.838e-19	80.6703
rs2249581	T	C	-0.0899	0.018	5.912e-07	24.9384
rs5754733	A	C	-0.105	0.0213	8.196e-07	24.2948
rs60075014	T	C	-0.1688	0.0356	2.078e-06	22.477
rs7231030	A	C	0.0903	0.0193	2.709e-06	21.8854
rs745331	A	G	-0.0821	0.0176	3.036e-06	21.7548
rs75426604	A	C	-0.1371	0.0291	2.397e-06	22.1913
rs9317045	A	C	0.1172	0.0236	6.954e-07	24.6561
bFGF
rs13412535	A	G	-0.1129	0.0224	4.763e-07	25.3967
rs147409637	T	C	0.201	0.0431	3.077e-06	21.7432
rs17094040	T	C	0.1051	0.0229	4.308e-06	21.0582
rs2849358	A	G	0.0911	0.0193	2.321e-06	22.2745
rs4795091	A	G	0.1239	0.0266	3.055e-06	21.6903
rs76253061	T	C	-0.4811	0.1041	3.807e-06	21.3528
rs78873483	A	G	0.1286	0.0282	4.98e-06	20.7907
GCSF
rs10939033	A	G	-0.0775	0.0163	2.074e-06	22.6005
rs117261691	T	C	0.1318	0.0288	4.669e-06	20.9381
rs586802	A	G	0.0882	0.0187	2.398e-06	22.2405
rs6740648	T	C	0.0818	0.0172	1.9e-06	22.6121
rs74148555	T	C	-0.3771	0.0753	5.591e-07	25.0734
rs76287671	T	C	0.0894	0.0189	2.191e-06	22.3688
rs77318030	T	C	-0.2031	0.0427	2.017e-06	22.618
rs78523761	A	G	0.5374	0.1139	2.389e-06	22.2542
GROα
rs114991247	T	C	-0.2202	0.0463	1.971e-06	22.6062
rs115214168	T	C	0.4528	0.0828	4.479e-08	29.8887
rs1361829	A	G	-0.1106	0.0241	4.576e-06	21.049
rs140734053	A	G	0.7333	0.1545	2.069e-06	22.5144
rs150194856	T	C	-0.4223	0.0914	3.857e-06	21.3356
rs17171245	T	G	0.2446	0.053	3.932e-06	21.2871
rs185768063	A	G	0.4038	0.076	1.055e-07	28.2137
rs3026943	A	C	-0.1246	0.0256	1.084e-06	23.6761
rs62024303	A	G	-0.3013	0.066	4.908e-06	20.8288
HGF
rs11060254	A	G	-0.0765	0.0166	3.974e-06	21.2326
rs11129909	T	C	-0.0738	0.0161	4.457e-06	21.0066
rs13412535	A	G	-0.1043	0.0213	9.671e-07	23.9721
rs2003620	T	C	0.2277	0.0487	2.978e-06	21.8557
rs362307	T	C	0.1511	0.0328	4.21e-06	21.2167
rs4245058	T	C	-0.1552	0.0331	2.683e-06	21.9798
rs5745687	T	C	-0.3008	0.0404	9.922e-14	55.4228
rs80051150	T	C	0.198	0.0413	1.684e-06	22.9787
IFN-γ
rs113399544	A	G	-0.0849	0.0183	3.323e-06	21.518
rs115729819	A	G	0.2511	0.0514	1.045e-06	23.8592
rs117046255	T	C	-0.0968	0.0207	2.787e-06	21.8624
rs11843756	T	G	0.1812	0.0391	3.622e-06	21.4709
rs12420286	T	C	0.2357	0.05	2.452e-06	22.2161
rs147378920	A	G	-0.384	0.0751	3.195e-07	26.1379
rs1867282	T	C	0.0781	0.0166	2.478e-06	22.1296
rs2073438	A	G	0.092	0.0188	9.551e-07	23.9413
rs7088799	T	G	-0.0805	0.0166	1.274e-06	23.5106
rs74148555	T	C	-0.3771	0.077	9.858e-07	23.9784
IL-1β
rs115242021	A	C	0.2795	0.0553	4.252e-07	25.5302
rs143319329	T	C	0.4357	0.093	2.835e-06	21.9356
rs4786740	A	C	0.1264	0.0265	1.82e-06	22.7375
rs61335305	A	C	0.4333	0.0928	3.015e-06	21.7882
IL-1ra
rs1054402	T	C	0.1325	0.0269	8.201e-07	24.2488
rs117181659	A	G	-0.2204	0.0478	3.92e-06	21.2486
rs61335305	A	C	0.4315	0.0904	1.812e-06	22.7713
rs6699436	A	G	-0.1858	0.0404	4.365e-06	21.1394
rs9985296	T	C	0.1053	0.0231	4.952e-06	20.7681
IL-2
rs13412535	A	G	0.174	0.0331	1.447e-07	27.6182
rs16836080	A	G	0.1158	0.0253	4.841e-06	20.9377
rs4479767	A	G	0.1821	0.0392	3.444e-06	21.5675
rs4634519	A	G	-0.1249	0.0268	3.18e-06	21.7074
rs61335305	A	C	0.4439	0.0913	1.157e-06	23.6255
rs62124990	T	G	-0.7013	0.149	2.502e-06	22.1405
rs7615304	A	G	-0.1139	0.024	2.161e-06	22.5101
IL-2ra
rs11241559	T	G	-0.124	0.0264	2.75e-06	22.0497
rs117244812	A	G	-0.7187	0.1493	1.474e-06	23.1602
rs12789243	T	C	0.1263	0.0276	4.608e-06	20.9293
rs17147986	A	C	-0.2976	0.0337	1.069e-18	77.9421
rs17624670	A	G	-0.125	0.0273	4.639e-06	20.9537
rs34037190	A	G	0.4784	0.0935	3.134e-07	26.1653
rs56213152	T	C	0.1269	0.0271	2.937e-06	21.9155
IL-4
rs116705532	T	G	-0.4675	0.0978	1.727e-06	22.8444
rs117146485	T	C	-0.2856	0.0625	4.945e-06	20.8761
rs12640583	T	G	-0.1104	0.0214	2.451e-07	26.6075
rs17713451	A	G	0.1255	0.0252	6.41e-07	24.7959
rs1867282	T	C	0.0808	0.0162	5.822e-07	24.8706
rs2073438	A	G	0.0847	0.0183	3.725e-06	21.417
rs2346020	A	G	0.079	0.0169	2.843e-06	21.8461
rs2708586	T	C	-0.0767	0.0166	3.588e-06	21.3436
rs56408830	A	G	-0.1794	0.0365	9.075e-07	24.152
rs7613691	A	G	0.1787	0.0382	2.962e-06	21.8784
rs79597994	T	C	-0.5855	0.1271	4.056e-06	21.2157
rs9506111	A	G	-0.1446	0.0314	4.081e-06	21.2017
rs9941733	A	G	0.1156	0.0229	4.331e-07	25.4764
IL-5
rs10178043	T	G	0.2579	0.0553	3.126e-06	21.7369
rs148634917	A	G	-0.517	0.1087	1.974e-06	22.6082
rs28793375	T	C	0.1697	0.0362	2.746e-06	21.963
rs72831687	A	G	-0.5337	0.1104	1.324e-06	23.3561
rs73040118	T	C	0.2294	0.049	2.903e-06	21.9048
rs74811276	A	G	0.217	0.0471	4.082e-06	21.214
rs7739450	A	G	-0.1295	0.0256	4.05e-07	25.5743
rs9309063	T	G	-0.1119	0.0245	4.866e-06	20.8484
IL-6
rs10982193	A	G	-0.0793	0.0174	4.816e-06	20.7655
rs113098456	A	G	-0.1553	0.0339	4.641e-06	20.9816
rs114373846	T	C	0.4196	0.0905	3.568e-06	21.4916
rs11732981	A	C	0.0722	0.0156	3.793e-06	21.4151
rs1333040	T	C	0.0747	0.0157	1.993e-06	22.6327
rs13412535	A	G	-0.1186	0.0214	3.141e-08	30.7069
rs4684700	T	C	-0.0747	0.0162	3.912e-06	21.2572
rs73273528	T	C	0.268	0.0553	1.25e-06	23.4808
rs76856708	T	C	0.336	0.0697	1.427e-06	23.2331
IL-7
rs117509142	T	C	-0.3213	0.0684	2.599e-06	22.0525
rs11757972	T	C	0.121	0.0257	2.529e-06	22.154
rs142397827	A	C	0.4592	0.0994	3.822e-06	21.3294
rs17091524	T	C	0.5092	0.1015	5.244e-07	25.1532
rs2006957	T	C	0.2557	0.0262	1.434e-22	95.1934
rs28793375	T	C	0.1644	0.036	4.866e-06	20.8423
rs62006410	T	C	-0.1492	0.0302	7.588e-07	24.3934
rs77318030	T	C	-0.2966	0.0631	2.639e-06	22.0817
rs77981494	T	C	-0.5201	0.1055	8.225e-07	24.2894
IL-8
rs116726256	T	C	-0.2247	0.0489	4.261e-06	21.103
rs12075	A	G	0.1148	0.0235	9.969e-07	23.8509
rs12912642	A	G	0.1168	0.0251	3.212e-06	21.6419
rs183628733	T	C	0.6547	0.1417	3.821e-06	21.3354
rs2673604	A	C	-0.118	0.0254	3.289e-06	21.5701
rs3786107	A	G	0.2463	0.0517	1.935e-06	22.6832
rs75840288	A	C	0.5125	0.1121	4.846e-06	20.8897
IL-9
rs1259728	A	G	-0.2381	0.0507	2.599e-06	22.0428
rs41294750	T	C	0.3442	0.0736	2.916e-06	21.859
rs4880409	T	C	-0.3552	0.0716	6.952e-07	24.5971
rs73443903	A	C	0.2162	0.046	2.569e-06	22.078
IL-10
rs10457128	A	G	-0.0854	0.0172	6.956e-07	24.646
rs10493718	A	C	-0.1081	0.0222	1.068e-06	23.7046
rs13412535	A	G	-0.1347	0.0224	1.798e-09	36.1515
rs1530455	T	C	0.082	0.0174	2.527e-06	22.2033
rs2086656	T	C	-0.08	0.017	2.589e-06	22.1396
rs3025021	T	C	0.0913	0.0194	2.609e-06	22.1424
rs383684	A	G	0.092	0.0197	3.168e-06	21.8037
rs4741748	A	G	-0.0788	0.0169	3.202e-06	21.7353
rs6054847	T	C	0.0971	0.0207	2.752e-06	21.9981
rs6680918	T	C	-0.1202	0.025	1.591e-06	23.1109
rs7088799	T	G	-0.0815	0.0166	9.352e-07	24.0983
rs73192842	A	G	0.0949	0.0206	4.031e-06	21.2171
rs7747448	A	G	-0.1061	0.0189	1.998e-08	31.5061
rs9472173	T	C	-0.2004	0.0174	1.256e-30	132.613
IL-12p70
rs12969892	T	C	0.1227	0.0267	4.194e-06	21.1136
rs2123852	T	C	0.0942	0.0204	3.73e-06	21.3175
rs273702	A	G	-0.127	0.027	2.522e-06	22.1195
rs282258	T	C	0.0726	0.0156	3.282e-06	21.6531
rs34322762	T	C	0.0953	0.0199	1.708e-06	22.9267
rs34826779	T	G	-0.0884	0.019	3.327e-06	21.6418
rs41282644	A	G	0.1401	0.0303	3.737e-06	21.374
rs4530855	T	G	0.0861	0.0184	2.872e-06	21.891
rs4741748	A	G	-0.0799	0.0163	9.162e-07	24.0223
rs6532374	T	C	-0.1033	0.0226	4.613e-06	20.8872
rs7754905	A	G	-0.1005	0.019	1.14e-07	27.9718
rs782111	A	C	-0.0765	0.0156	9.247e-07	24.0419
rs865585	A	C	-0.1654	0.0237	2.732e-12	48.6934
IL-13
rs10995604	A	G	-0.1571	0.0343	4.482e-06	20.9663
rs117795020	A	G	-0.3584	0.0716	5.479e-07	25.042
rs12623722	A	G	-0.1189	0.0257	3.614e-06	21.3922
rs138854806	A	G	-0.4204	0.0839	5.449e-07	25.0934
rs150836197	T	C	0.3283	0.0713	4.136e-06	21.1895
rs27949	T	C	-0.1144	0.025	4.827e-06	20.9281
rs28442067	A	G	-0.1379	0.0286	1.413e-06	23.2357
rs7073807	T	C	0.1618	0.0354	4.77e-06	20.879
rs76975337	T	C	-0.1211	0.0265	4.921e-06	20.8716
rs77955971	A	C	0.4408	0.0868	3.756e-07	25.7752
IL-16
rs117217798	T	C	-0.2064	0.044	2.772e-06	21.9921
rs142332135	A	G	-0.7646	0.1082	1.581e-12	49.9077
rs144691581	A	G	0.4929	0.0958	2.668e-07	26.457
rs35834666	T	C	-0.1729	0.0348	6.57e-07	24.6709
rs4778640	A	G	0.7189	0.0983	2.552e-13	53.4544
rs7097884	T	C	-0.1193	0.0243	8.809e-07	24.0892
rs78042619	A	G	0.55	0.1158	2.023e-06	22.5456
IL-17
rs11985957	A	G	0.1511	0.0329	4.363e-06	21.0875
rs12735700	T	G	-0.0943	0.0206	4.5e-06	20.9497
rs17282552	T	C	-0.2026	0.0403	4.876e-07	25.2672
rs3792369	A	G	0.0941	0.0166	1.46e-08	32.1256
rs78296352	T	G	0.2949	0.0645	4.809e-06	20.8987
rs9519328	A	G	0.5256	0.1101	1.79e-06	22.7767
IL-18
rs10409850	A	G	0.1791	0.0347	2.44e-07	26.6254
rs11214093	T	C	0.1143	0.0238	1.544e-06	23.0517
rs117266781	T	C	0.7051	0.1436	9.176e-07	24.0966
rs117371668	T	G	0.3712	0.0799	3.357e-06	21.5718
rs139468359	T	C	0.5101	0.1088	2.737e-06	21.9693
rs1979967	T	C	0.14	0.0285	8.719e-07	24.1174
rs62312914	T	C	-0.1265	0.025	4.215e-07	25.5897
rs77187209	T	C	-0.4859	0.1041	3.082e-06	21.7749
rs78623212	T	C	0.8322	0.1676	6.82e-07	24.6417
rs78716465	A	G	0.3173	0.0679	2.981e-06	21.8255
IP10
rs143799975	A	G	-0.7551	0.1638	4.012e-06	21.2397
rs34383175	T	C	-0.3196	0.0653	9.904e-07	23.9416
rs4862110	T	C	-0.1453	0.0318	4.909e-06	20.8662
rs75970138	A	G	-0.4845	0.1037	2.994e-06	21.8171
rs7645625	T	G	-0.1116	0.0236	2.192e-06	22.3497
rs78077394	T	C	-0.3486	0.0701	6.474e-07	24.7164
rs79848609	A	C	0.2514	0.0535	2.637e-06	22.0694
MCSF
rs116274860	T	G	0.8262	0.1739	2.029e-06	22.554
rs116887628	A	G	-0.2741	0.0598	4.626e-06	20.9927
rs117867915	T	C	0.5224	0.1096	1.874e-06	22.7006
rs12962919	T	C	0.3025	0.0659	4.394e-06	21.0539
rs139457375	A	C	-0.4047	0.0854	2.142e-06	22.439
rs147378920	A	G	-0.6064	0.1318	4.177e-06	21.1514
rs34089869	T	C	0.2194	0.0462	2.078e-06	22.5342
rs62294910	A	G	0.3472	0.0687	4.378e-07	25.521
rs72723242	T	G	-0.4969	0.1083	4.434e-06	21.0346
rs9387100	T	C	-0.135	0.029	3.341e-06	21.6533
rs9626985	T	C	0.2277	0.0496	4.482e-06	21.0579
MCP1
rs111995966	T	G	0.1428	0.0309	3.788e-06	21.3518
rs11920996	T	C	0.1805	0.0376	1.604e-06	23.0396
rs12062235	T	G	0.1477	0.032	3.836e-06	21.2989
rs143815843	A	G	-0.2049	0.0447	4.609e-06	21.007
rs16837903	A	G	-0.1104	0.0238	3.352e-06	21.512
rs2201150	T	C	0.0916	0.016	1.044e-08	32.7678
rs2229593	T	C	0.2624	0.0405	9.246e-11	41.9675
rs56212190	T	C	0.1799	0.0372	1.318e-06	23.3815
rs62245103	T	G	0.2433	0.0416	4.989e-09	34.1974
rs7197349	A	G	0.0971	0.0206	2.399e-06	22.2126
rs79939301	A	G	0.1449	0.0255	1.356e-08	32.2814
rs856100	A	G	0.0899	0.0191	2.545e-06	22.1487
rs862990	T	C	-0.089	0.0183	1.153e-06	23.6469
rs9317045	A	C	0.1157	0.0235	8.425e-07	24.2341
MCP3
rs10892381	T	C	0.2432	0.0473	2.693e-07	26.3884
rs117286643	A	G	0.6934	0.1474	2.542e-06	22.0893
rs3129806	T	C	-0.1975	0.0433	4.978e-06	20.7667
rs6993671	T	C	0.2041	0.0443	4.061e-06	21.1879
rs7275485	T	C	-0.2218	0.0481	3.986e-06	21.2247
MIF
rs1007888	T	C	-0.1275	0.0245	1.915e-07	27.0671
rs12594190	A	G	0.1321	0.0266	6.85e-07	24.6488
rs141009259	T	C	-0.6194	0.1285	1.444e-06	23.2215
rs35792361	A	G	-0.2586	0.0527	9.003e-07	24.0652
rs35890933	T	G	0.1676	0.0365	4.458e-06	21.0725
rs3814097	A	G	-0.1163	0.0251	3.548e-06	21.4569
rs78098071	T	C	-0.4583	0.0915	5.509e-07	25.0733
MIG
rs10266753	T	C	-0.2016	0.0397	3.769e-07	25.7731
rs111607343	A	G	-0.5235	0.1119	2.928e-06	21.8746
rs11177248	A	G	0.3157	0.0667	2.222e-06	22.3905
rs113302091	T	C	0.2537	0.0553	4.402e-06	21.0357
rs139010077	T	C	0.4337	0.0943	4.193e-06	21.1408
rs192433162	A	G	-0.8045	0.1676	1.594e-06	23.0288
rs3733233	T	C	0.1223	0.025	1.049e-06	23.9188
rs62562991	A	G	0.6239	0.1259	7.237e-07	24.544
rs6679677	A	C	0.1628	0.0327	6.514e-07	24.7731
rs8127917	T	G	0.2382	0.0492	1.278e-06	23.4272
rs816960	T	C	-0.1179	0.0242	1.15e-06	23.7227
MIP1α
rs117506943	T	C	0.3128	0.0682	4.484e-06	21.0243
rs12159394	A	G	-0.1708	0.0366	3.112e-06	21.7655
rs6956239	T	C	0.119	0.026	4.583e-06	20.9365
MIP1β
rs111721971	T	G	-0.227	0.047	1.387e-06	23.3212
rs116237296	A	G	0.5284	0.1115	2.153e-06	22.4528
rs11651720	T	C	-0.1189	0.0219	5.688e-08	29.4694
rs117657747	A	G	0.2089	0.0453	4.013e-06	21.259
rs145526037	T	G	-0.1863	0.0406	4.473e-06	21.0508
rs17138331	A	G	-0.1434	0.0295	1.125e-06	23.6238
rs2314809	T	C	-0.0735	0.0157	2.904e-06	21.9114
rs2742396	T	C	0.1071	0.0168	1.832e-10	40.6308
rs281728	A	C	-0.079	0.0171	3.891e-06	21.3382
rs28393318	A	G	-0.1076	0.0235	4.616e-06	20.9596
rs6802288	A	G	-0.1623	0.0173	6.574e-21	87.9914
rs6806860	A	C	-0.1008	0.0188	8.575e-08	28.7409
rs6908843	A	G	0.0997	0.0209	1.779e-06	22.7506
rs72791296	T	C	0.2364	0.0466	3.968e-07	25.7287
rs72799710	T	C	-0.1037	0.0217	1.792e-06	22.8314
rs76582507	A	G	0.3259	0.0676	1.421e-06	23.2365
rs9916627	T	C	-0.096	0.0198	1.244e-06	23.5021
PDGFbb
rs10512952	T	C	-0.2816	0.0587	1.636e-06	23.0083
rs116154010	T	C	0.3225	0.0662	1.113e-06	23.7268
rs11766649	A	G	0.0902	0.0196	3.964e-06	21.1737
rs12289510	A	G	-0.0772	0.0158	1.001e-06	23.868
rs12615784	T	C	-0.1003	0.0193	1.986e-07	27.0012
rs2643354	A	G	0.1251	0.0261	1.633e-06	22.9683
rs35859699	A	G	-0.3854	0.0838	4.223e-06	21.1461
rs62191444	T	G	-0.112	0.0239	2.678e-06	21.9551
rs6756793	T	C	0.0876	0.0157	2.684e-08	31.1247
rs6910518	T	G	0.0806	0.0162	6.005e-07	24.7478
rs73162807	A	C	-0.2313	0.0499	3.548e-06	21.4806
RANTES
rs10505135	T	C	0.1315	0.0252	1.899e-07	27.2144
rs118096511	T	C	-0.3374	0.0709	1.965e-06	22.6332
rs11873385	A	G	-0.2582	0.0552	2.927e-06	21.8667
rs148526102	T	C	-0.3798	0.083	4.793e-06	20.9268
rs2731672	T	C	-0.1242	0.0272	4.827e-06	20.8379
rs62438851	A	G	-0.1904	0.0413	4.009e-06	21.2414
rs72793342	A	G	-0.1505	0.0307	9.08e-07	24.0184
rs78050316	A	C	0.4202	0.0859	9.946e-07	23.9152
SCF
rs10800449	A	C	0.0851	0.0179	1.962e-06	22.5969
rs113127926	A	C	0.1974	0.0418	2.337e-06	22.2965
rs12345108	T	C	-0.0772	0.0167	3.731e-06	21.3647
rs13412535	A	G	-0.1065	0.0213	5.586e-07	24.994
rs138538809	T	C	-0.5788	0.1139	3.757e-07	25.817
rs78666213	T	G	-0.2845	0.0574	7.152e-07	24.5605
rs8045376	A	G	-0.3126	0.068	4.268e-06	21.1279
SCGFβ
rs11111869	A	G	0.1621	0.0311	1.861e-07	27.1526
rs112346514	T	C	-0.3261	0.0703	3.543e-06	21.5059
rs1149926	T	C	-0.3458	0.0749	3.917e-06	21.3036
rs118003677	T	C	-0.3654	0.0786	3.348e-06	21.6002
rs12118918	A	G	-0.1631	0.035	3.208e-06	21.7039
rs12480722	T	C	0.1654	0.0353	2.812e-06	21.9426
rs13866	T	C	-0.1647	0.028	3.773e-09	34.581
rs139413256	A	G	-0.5174	0.1076	1.532e-06	23.1097
rs143829871	T	C	-0.1866	0.0399	2.852e-06	21.8597
rs144724875	T	C	0.5381	0.0829	8.645e-11	42.1098
rs149009264	A	G	0.4551	0.0985	3.793e-06	21.3357
rs150733161	T	C	-0.5255	0.112	2.687e-06	22.0027
rs151194174	A	G	0.4536	0.0941	1.454e-06	23.2238
rs264157	A	G	0.1079	0.0233	3.685e-06	21.4337
rs34911860	A	G	-0.3674	0.0787	3.002e-06	21.7819
rs3817303	T	G	0.1362	0.0294	3.602e-06	21.4499
rs4737731	T	C	0.1146	0.0251	4.871e-06	20.8348
rs77954165	T	C	0.2631	0.0562	2.867e-06	21.9046
rs78217154	T	C	0.3942	0.0861	4.722e-06	20.9505
SDF1α
rs10516368	A	C	-0.4268	0.0883	1.356e-06	23.357
rs149893336	A	G	-0.494	0.1082	4.93e-06	20.8396
rs1600396	A	G	-0.0933	0.0204	4.939e-06	20.9118
rs62194946	T	G	-0.0849	0.0185	4.552e-06	21.0553
rs6586903	T	C	-0.1264	0.0268	2.421e-06	22.2389
rs76766406	A	G	0.4642	0.1012	4.489e-06	21.0348
TNF-α
rs10767536	A	G	0.118	0.0253	3.146e-06	21.7407
rs116736594	T	C	0.3407	0.0702	1.223e-06	23.5408
rs7256693	T	C	-0.1841	0.04	4.109e-06	21.1709
rs79105320	A	G	0.5573	0.1177	2.207e-06	22.4066
TNF-β
rs10925040	T	C	0.1738	0.0372	2.929e-06	21.8001
rs2420873	T	G	0.1673	0.0365	4.513e-06	20.9822
rs62284710	A	G	0.3702	0.0782	2.183e-06	22.3823
rs76225863	A	G	0.7534	0.1217	5.982e-10	38.275
TRAIL
rs113057689	A	G	-0.2625	0.0489	7.972e-08	28.8095
rs11875481	T	C	-0.0969	0.0211	4.601e-06	21.0852
rs13115587	A	C	0.101	0.0217	3.244e-06	21.658
rs13278062	T	G	0.08	0.0157	3.326e-07	25.9582
rs139958028	A	G	0.1803	0.0395	4.992e-06	20.8301
rs558572	T	C	0.1351	0.0265	3.419e-07	25.9844
rs616114	T	C	-0.1033	0.0162	1.715e-10	40.6504
rs62093482	T	C	0.9827	0.0529	6.123e-77	345.005
rs747324	T	C	-0.0826	0.0178	3.338e-06	21.5285
rs75928541	A	G	0.2784	0.0591	2.442e-06	22.1849
rs7599203	T	C	0.0918	0.02	4.333e-06	21.063
rs78682108	A	G	-0.2383	0.0394	1.435e-09	36.5721
VEGF
rs10822118	T	C	-0.0797	0.0168	2.211e-06	22.4997
rs10934631	T	C	-0.1132	0.0244	3.607e-06	21.5175
rs114773511	T	C	0.2187	0.0441	6.971e-07	24.5866
rs12456390	T	C	-0.0818	0.0179	4.882e-06	20.8775
rs56071907	T	C	0.126	0.027	3.01e-06	21.7717
rs62401205	A	C	-0.2015	0.0412	9.946e-07	23.913
rs6496613	A	C	-0.2359	0.0515	4.701e-06	20.9759
rs7356919	A	G	-0.1694	0.02	2.846e-17	71.7209
rs73872715	T	C	-0.6079	0.1299	2.864e-06	21.894
rs76458389	T	G	-0.1786	0.0363	8.573e-07	24.2007
rs77961527	A	G	0.2289	0.0457	5.525e-07	25.0806
