# Supplementary material for: Causal relationships between systemic inflammatory cytokines and adhesive capsulitis: a bidirectional Mendelian randomization study
Source: Front Immunol. 2024 Jun 24;15:1380889. doi: 10.3389/fimmu.2024.1380889 (PMC11228239; doi:10.3389/fimmu.2024.1380889)
Supplement: Supplementary file 3 [file Table_3.xlsx]

## Sheet: Sheet1
Supplementary Table 2 Characteristics of the single nucleotide polymorphisms (SNP) used as instrumental variables for adhesive capsulitis
SNP	effect_allele	other_allele	beta	se	pval	F
rs10134754	A	G	-0.06	0.0128	2.587e-06	21.9727
rs10455370	T	C	0.0587	0.0126	3.336e-06	21.7038
rs11075747	A	G	-0.0597	0.013	4.212e-06	21.0893
rs112041198	A	G	-0.3187	0.069	3.796e-06	21.3337
rs116726860	T	C	0.2536	0.0526	1.421e-06	23.2449
rs13107325	T	C	-0.1336	0.0259	2.523e-07	26.6081
rs1531855	A	G	0.0617	0.0135	4.643e-06	20.8883
rs1560422	A	C	0.0591	0.0129	4.909e-06	20.9892
rs17122926	T	G	0.0755	0.0163	3.549e-06	21.4545
rs1929880	A	C	0.075	0.0146	2.835e-07	26.3886
rs2598109	T	C	-0.0948	0.0172	3.399e-08	30.378
rs296724	T	C	0.0716	0.0149	1.453e-06	23.0916
rs55723474	T	C	-0.0688	0.0142	1.33e-06	23.4747
rs6078372	A	G	-0.0584	0.0128	4.829e-06	20.8164
rs61810405	A	G	-0.1053	0.0228	3.782e-06	21.3298
rs61984294	T	C	0.0623	0.0132	2.565e-06	22.2755
rs62176181	T	G	-0.1038	0.02	2.208e-07	26.9361
rs7317669	T	G	-0.0634	0.0136	3.264e-06	21.7321
rs7950696	T	C	-0.0591	0.0128	3.569e-06	21.3184
